# Supplementary material for: Current Research Trends and Hotspots in Radiotherapy Combined with Nanomaterials for Cancer Treatment: A Bibliometric and Visualization Analysis
Source: Nanomaterials (Basel). 2025 Aug 6;15(15):1205. doi: 10.3390/nano15151205 (PMC12348538; doi:10.3390/nano15151205)
Supplement: Supplementary file 1 [file nanomaterials-15-01205-s001.zip]

Archive with 1 entries (1 files):
- nanomaterials-3758173-supplementary.pdf
